# Supplementary material for: Formimidoyltransferase cyclodeaminase prevents the starvation-induced liver hepatomegaly and dysfunction through downregulating mTORC1
Source: PLoS Genet. 2021 Dec 23;17(12):e1009980. doi: 10.1371/journal.pgen.1009980 (PMC8741050; doi:10.1371/journal.pgen.1009980)
Supplement: S1 File — (XLSX) [file pgen.1009980.s011.xlsx]

## Sheet: Fig.1C
Fig 1C
	the volume of liver(e6 μm3）
	WT	lvh
	1.07	4.72
	1.16	4.21
	1.63	4.8
	1.96	4.11
	1.24	4.34
	Unpaired t test
	P value	< 0.0001
	P value summary	****

## Sheet: Fig.1D
Fig 1D
	The number of cells pre liver
	WT	lvh
	1006	1035
	1018	1042
	1025	1027
	993	1025
	1036	1049
	Unpaired t test
	P value	0.051
	P value summary	ns

## Sheet: Fig.1F
Fig.1F
	The volume of hepatocyte (e3μm3)
	WT	lvh
	0.688347	4.56024
	0.929417	4.07464
	1.08674	4.20302
	0.729671	3.65971
	1.01478	3.21723
	Unpaired t test
	P value	< 0.0001
	P value summary	****

## Sheet: Fig.2D
Fig.2D
	Relative expression of cp
First	5dpf		β-action	cp	DCT	DDCT	2^-DDCT				Second	5dpf		β-action	cp	DCT	DDCT	2^-DDCT				Third	5dpf		β-action	cp	DCT	DDCT	2^-DDCT				WT	lvh
																																	1.00085	0.97929
		WT	14.71	18.17	3.46	-0.0833333	1.05946						WT	13.92	17.72	3.8	0.00333333	0.997692						WT	15.06	19.31	4.25	0.0166667	0.988514				1.00049	0.993319
			14.79	18.37	3.58	0.0366667	0.974905							14.05	17.79	3.74	-0.0566667	1.04006							15.12	19.34	4.22	-0.0133333	1.00928				1.00004	0.920207
			14.67	18.26	3.59	0.0466667	0.968171	1.00085						13.96	17.81	3.85	0.0533333	0.963707	1.00049						15.13	19.36	4.23	-0.00333333	1.00231	1.00004
		lvh	14.72	18.22	3.5	-0.0433333	1.03049						lvh	14.11	17.96	3.85	0.0533333	0.963707						lvh	15.22	19.56	4.34	0.106667	0.928731				Unpaired t test
			14.95	18.35	3.4	-0.143333	1.10445							14.13	17.91	3.78	-0.0166667	1.01162							15.25	19.61	4.36	0.126667	0.915945				P value	0.1816
			14.91	18.77	3.86	0.316667	0.802923	0.97929						14.18	17.97	3.79	-0.00666667	1.00463	0.993319						15.28	19.64	4.36	0.126667	0.915945	0.920207			P value summary	ns
		Mean			3.54333								Mean			3.79667								Mean			4.23333						Significantly different? (P < 0.05)	No
	feed 9dpf		β-action	cp	DCT	DDCT	2^-DDCT					feed 9dpf		β-action	cp	DCT	DDCT	2^-DDCT					feed 9dpf		β-action	cp	DCT	DDCT	2^-DDCT				WT	lvh
																																	1.00017	1.00013
		WT	13.42	17.39	3.97	-0.0366667	1.02574						WT	12.96	18.12	5.16	0.025	0.982821						WT	14.21	19.19	4.98	0.103333	0.93088				1.00022	0.97391
			13.44	17.47	4.03	0.0233333	0.983957							12.98	18.09	5.11	-0.025	1.01748							14.36	19.17	4.81	-0.0666667	1.04729				1.0002	0.955062
			13.41	17.43	4.02	0.0133333	0.990801	1.00017											1.00015						14.29	19.13	4.84	-0.0366667	1.02574	1.0013
		lvh	14.27	18.31	4.04	0.0333333	0.97716						lvh	13.77	18.91	5.14	0.005	0.99654						lvh	15.05	20.02	4.97	0.0933333	0.937354				Unpaired t test
			14.25	18.24	3.99	-0.0166667	1.01162							13.85	19.04	5.19	0.055	0.962594							15.13	20.09	4.96	0.0833333	0.943874				P value	0.1424
			14.29	18.28	3.99	-0.0166667	1.01162	1.00013						13.82	19.01	5.19	0.055	0.962594	0.97391						15.22	20.12	4.9	0.0233333	0.983957	0.955062			P value summary	ns
		Mean			4.00667								Mean			5.135								Mean			4.87667						Significantly different? (P < 0.05)	No
	fast 7dpf		β-action	cp	DCT	DDCT	2^-DDCT					fast 7dpf		β-action	cp	DCT	DDCT	2^-DDCT					fast 7dpf		β-action	cp	DCT	DDCT	2^-DDCT				WT	lvh
																																	1.00045	0.216212
		WT	14.82	18.41	3.59	0.02	0.986233						WT	15.25	19.26	4.01	-0.0933333	1.06683						WT	14.16	18.31	4.15	-0.0166667	1.01162				1.0012	0.288728
			14.86	18.37	3.51	-0.06	1.04247							15.19	19.31	4.12	0.0166667	0.988514							14.07	18.22	4.15	-0.0166667	1.01162				1.00013	0.246005
			14.84	18.45	3.61	0.04	0.972655	1.00045						15.14	19.32	4.18	0.0766667	0.948246	1.0012						14.09	18.29	4.2	0.0333333	0.97716	1.00013
		lvh	15.31	20.75	5.44	1.87	0.273573						lvh	16.53	22.37	5.84	1.73667	0.300062						lvh	14.36	20.55	6.19	2.02333	0.245989				Unpaired t test
			15.35	21.05	5.7	2.13	0.228458							16.45	22.25	5.8	1.69667	0.308498							14.45	20.62	6.17	2.00333	0.249423				P value	< 0.0001
			15.34	21.68	6.34	2.77	0.146604	0.216212						16.52	22.58	6.06	1.95667	0.257623	0.288728						14.51	20.72	6.21	2.04333	0.242603	0.246005			P value summary	****
		Mean			3.57								Mean			4.10333								Mean			4.16667						Significantly different? (P < 0.05)	Yes
	fast 9dpf		β-action	cp	DCT	DDCT	2^-DDCT					fast 9dpf		β-action	cp	DCT	DDCT	2^-DDCT					fast 9dpf		β-action	cp	DCT	DDCT	2^-DDCT				WT	lvh
																																	1.00177	0.0591797
		WT	15.62	20.88	5.26	-0.1	1.07177						WT	14.93	20.41	5.48	-0.153333	1.11214						WT	16.17	20.88	4.71	-0.136667	1.09936				1.00289	0.0341018
			15.54	21.01	5.47	0.11	0.926588							14.96	20.68	5.72	0.0866667	0.941696							16.23	21.01	4.78	-0.0666667	1.04729				1.00507	0.0578524
			15.88	21.23	5.35	-0.01	1.00696	1.00177						15.02	20.72	5.7	0.0666667	0.954842	1.00289						16.18	21.23	5.05	0.203333	0.868541	1.00507
		lvh	17.61	26.35	8.74	3.38	0.0960547						lvh	17.22	27.81	10.59	4.95667	0.0322029						lvh									Unpaired t test
			17.35	28.22	10.87	5.51	0.0219445							17.35	27.97	10.62	4.98667	0.0315402							18.42	28.22	9.8	4.95333	0.0322774				P value	< 0.0001
			17.55	26.98	9.43	4.07	0.0595399	0.0591797						17.45	27.78	10.33	4.69667	0.0385623	0.0341018						18.55	26.98	8.43	3.58333	0.0834275	0.0578524			P value summary	****
		Mean			5.36								Mean			5.63333								Mean			4.84667						Significantly different? (P < 0.05)	Yes

## Sheet: Fig.2F
Fig.2F
	Relative expression of gc
First	5dpf		β-action	gc	DCT	DDCT	2^-DDCT				Second	5dpf		β-action	gc	DCT	DDCT	2^-DDCT				Third	5dpf		β-action	gc	DCT	DDCT	2^-DDCT					WT	lvh
																																		1.0001	0.976612
		WT	14.71	19.27	4.56	-0.0233333	1.0163						WT	13.92	18.92	5	0.04	0.972655						WT	15.06	20.67	5.61	-0.01	1.00696					1.00045	0.986439
			14.79	19.37	4.58	-0.00333333	1.00231							14.05	19.03	4.98	0.02	0.986233							15.12	20.72	5.6	-0.02	1.01396					1.00011	0.932504
			14.67	19.28	4.61	0.0266667	0.981686	1.0001						13.96	18.86	4.9	-0.06	1.04247	1.00045						15.13	20.78	5.65	0.03	0.97942	1.00011
		lvh	14.72	19.22	4.5	-0.0833333	1.05946						lvh	14.11	19.12	5.01	0.05	0.965936						lvh	15.22	21.13	5.91	0.29	0.817902					Unpaired t test
			14.95	19.47	4.52	-0.0633333	1.04488							14.13	19.07	4.94	-0.02	1.01396							15.25	20.91	5.66	0.04	0.972655					P value	0.1022
			14.91	19.77	4.86	0.276667	0.825496	0.976612						14.18	19.17	4.99	0.03	0.97942	0.986439						15.28	20.89	5.61	-0.01	1.00696	0.932504				P value summary	ns
		Mean			4.58333								Mean			4.96								Mean			5.62
	feed 9dpf		β-action	gc	DCT	DDCT	2^-DDCT					feed 9dpf		β-action	gc	DCT	DDCT	2^-DDCT					feed 9dpf		β-action	gc	DCT	DDCT	2^-DDCT					WT	lvh
																																		1.00105	0.935211
		WT	13.42	18.29	4.87	-0.0866667	1.06191						WT	12.96	17.69	4.73	0.1	0.933033						WT	14.21	18.71	4.5	0.06	0.959264					1.0024	0.948707
			13.44	18.41	4.97	0.0133333	0.990801							12.98	17.51	4.53	-0.1	1.07177							14.36	18.79	4.43	-0.01	1.00696					1.00049	0.993396
			13.41	18.44	5.03	0.0733333	0.950439	1.00105											1.0024						14.29	18.68	4.39	-0.05	1.03526	1.00049
		lvh	14.27	19.33	5.06	0.103333	0.93088						lvh	13.77	18.42	4.65	0.02	0.986233						lvh	15.05	19.52	4.47	0.03	0.97942					Unpaired t test
			14.25	19.29	5.04	0.0833333	0.943874							13.85	18.56	4.71	0.08	0.946058							15.13	19.61	4.48	0.04	0.972655					P value	0.0744
			14.29	19.35	5.06	0.103333	0.93088	0.935211						13.82	18.58	4.76	0.13	0.913831	0.948707						15.22	19.62	4.4	-0.04	1.02811	0.993396				P value summary	ns
		Mean			4.95667								Mean			4.63								Mean			4.44
	fast 7dpf		β-action	gc	DCT	DDCT	2^-DDCT					fast 7dpf		β-action	gc	DCT	DDCT	2^-DDCT					fast 7dpf		β-action	gc	DCT	DDCT	2^-DDCT					WT	lvh
																																		1.00028	0.300916
		WT	14.82	19.32	4.5	0.0133333	0.990801						WT	15.25	20.44	5.19	0.0133333	0.990801						WT	14.16	19.22	5.06	-0.0933333	1.06683					1.00017	0.357667
			14.86	19.38	4.52	0.0333333	0.97716							15.19	20.39	5.2	0.0233333	0.983957							14.07	19.25	5.18	0.0266667	0.981686					1.00112	0.240624
			14.84	19.28	4.44	-0.0466667	1.03288	1.00028						15.14	20.28	5.14	-0.0366667	1.02574	1.00017						14.09	19.31	5.22	0.0666667	0.954842	1.00112
		lvh	15.31	21.84	6.53	2.04333	0.242603						lvh	16.53	23.19	6.66	1.48333	0.357661						lvh	14.36	21.72	7.36	2.20667	0.216634					Unpaired t test
			15.35	21.55	6.2	1.71333	0.304955							16.45	23.12	6.67	1.49333	0.355191							14.45	21.66	7.21	2.05667	0.240371					P value	< 0.0001
			15.34	21.32	5.98	1.49333	0.355191	0.300916						16.52	23.17	6.65	1.47333	0.360149	0.357667						14.51	21.58	7.07	1.91667	0.264866	0.240624				P value summary	****
		Mean			4.48667								Mean			5.17667								Mean			5.15333
	fast 9dpf		β-action	gc	DCT	DDCT	2^-DDCT					fast 9dpf		β-action	gc	DCT	DDCT	2^-DDCT					fast 9dpf		β-action	gc	DCT	DDCT	2^-DDCT
																																		WT	lvh
		WT	15.62	22.08	6.46	-0.166667	1.12246						WT	14.93	21.82	6.89	0.156667	0.897095						WT	16.17	22.78	6.61	-0.1	1.07177					1.0231	0.0613156
			15.54	22.61	7.07	0.443333	0.735433							14.96	21.53	6.57	-0.163333	1.11987							16.23	22.94	6.71	0	1					1.00412	0.0955893
			15.88	22.23	6.35	-0.276667	1.21139	1.0231						15.02	21.76	6.74	0.00666667	0.99539	1.00412						16.18	22.99	6.81	0.1	0.933033	1.0016				1.0016	0.102306
		lvh	17.61	28.35	10.74	4.11333	0.0577781						lvh	17.22	27.54	10.32	3.58667	0.083235						lvh
			17.35	27.22	9.87	3.24333	0.105599							17.35	27.38	10.03	3.29667	0.101766							18.42	28.22	9.8	3.09	0.11744					Unpaired t test
			17.55	29.78	12.23	5.60333	0.0205697	0.0613156						17.45	27.48	10.03	3.29667	0.101766	0.0955893						18.55	28.78	10.23	3.52	0.0871715	0.102306				P value	< 0.0001
		Mean			6.62667								Mean			6.73333								Mean			6.71							P value summary	****

## Sheet: Fig.2G
Fig.2G
	Percent survival (%)													Days elapsed	fast wt	fast hets	fast mut	fed wt	fed hets	fed mut
		Feeding												12	1
		Days elapsed	die namber	genotype										13	1
		9	0											14	1
		10	1	1 mut										14	1							fating mut vs fasting hets
		11	1	1 mut										14	1							Gehan-Breslow-Wilcoxon test
		12	4	1 wt, 1 hets, 2 mut										14	1							Chi square	41.35
		13	2	1hets ,1 mut										14	1							df	1
		14	5	2 wt, 2hets ,1mut										14	1							P value	< 0.0001
		15	0											15	1							P value summary	****
		16	6	1 wt,3hets, 2mut										15	1
		17	4	1wt,2 hets, 1mut										15	1							feeding hets vs feeding wt
		18	2	1hets, 1mut										15	1							Gehan-Breslow-Wilcoxon test
		19	1	1 mut										15	1							Chi square	0.1812
		20	0											15	1							df	1
		21	0											15	1							P value	0.6703
		22	0											15	1							P value summary	ns
		23	0											15	1
		24	0											15	1
						survival genotype	wt	hets	mut					15	1							feeding mut vs feeding hets
						die	5	10	12					15	1							Gehan-Breslow-Wilcoxon test
						survival	22	33	18	73				15	1							Chi square	4.036
							27	43	30	100				15	1							df	1
		Fasting												16	1							P value	0.0445
		Days elapsed	die namber	genotype										16	1							P value summary	*
		8	0											10		1
		9	1	1 mut										10		1
		10	6	2hets ,4mut										11		1
		11	11	2hets,9mut										11		1
		12	20	1wt,4hets,15mut										12		1
		13	3	1wt,2hets		survival genotype	wt	hets	mut					12		1
		14	17	6wt,11hets		die	24	47	29	100				12		1
		15	33	14wt, 19hets										12		1
		16	9	2 wt,7hets										13		1
			100											13		1
														14		1
														14		1
														14		1
														14		1
														14		1
														14		1
														14		1
														14		1
														14		1
														14		1
														14		1
														15		1
														15		1
														15		1
														15		1
														15		1
														15		1
														15		1
														15		1
														15		1
														15		1
														15		1
														15		1
														15		1
														15		1
														15		1
														16		1
														16		1
														16		1
														16		1
														16		1
														16		1
														16		1
														9			1
														10			1
														10			1
														10			1
														10			1
														11			1
														11			1
														11			1
														11			1
														11			1
														11			1
														11			1
														11			1
														11			1
														12			1
														12			1
														12			1
														12			1
														12			1
														12			1
														12			1
														12			1
														12			1
														12			1
														12			1
														12			1
														12			1
														12			1
														12			1
														12				1
														14				1
														14				1
														16				1
														17				1
														18				0
														18				0
														18				0
														18				0
														18				0
														18				0
														18				0
														18				0
														18				0
														18				0
														18				0
														18				0
														18				0
														18				0
														18				0
														18				0
														18				0
														18				0
														18				0
														18				0
														18				0
														18				0
														12					1
														13					1
														14					1
														14					1
														16					1
														16					1
														16					1
														17					1
														17					1
														18					1
														19					0
														19					0
														19					0
														19					0
														19					0
														19					0
														19					0
														19					0
														19					0
														19					0
														19					0
														19					0
														19					0
														19					0
														19					0
														19					0
														19					0
														19					0
														19					0
														19					0
														19					0
														19					0
														19					0
														19					0
														19					0
														19					0
														19					0
														19					0
														19					0
														19					0
														19					0
														19					0
														10						1
														11						1
														12						1
														12						1
														13						1
														14						1
														16						1
														16						1
														17						1
														8						1
														19						1
														19						1
														20						0
														20						0
														20						0
														20						0
														20						0
														20						0
														20						0
														20						0
														20						0
														20						0
														20						0
														20						0
														20						0
														20						0
														20						0
														20						0
														20						0

## Sheet: Fig.3F
Fig.3F
	The volume of hepatocyte (e3μm3)
	WT	lvh	cq108
	0.876221	3.4252	4.00246
	1.12081	4.19532	3.09568
	1.88627	3.9031	3.28753
	1.43974	3.64027	4.36886
	1.52386	3.31013	3.64721
		Column C	cq108			Column C	cq108
		vs.	vs.			vs.	vs.
		Column A	wt			Column B	lvh
		Unpaired t test				Unpaired t test
		P value	< 0.0001			P value	0.7751
		P value summary	****			P value summary	ns

## Sheet: Fig.3H
Fig.3H
	The volume of hepatocyte (e3μm3)
	WT	lvh	cq110
	1.09532	3.8299	0.928722
	0.874389	3.71143	1.33905
	1.69431	4.0036	1.50473
	0.749371	4.34752	0.705432
	0.953428	3.42176	1.16434
	Column C	lfabp-ftcd			Column C	lfabp-ftcd
	vs.	vs.			vs.	vs.
	Column A	wt			Column B	lvh
	Unpaired t test				Unpaired t test
	P value	0.8069			P value	< 0.0001
	P value summary	ns			P value summary	****

## Sheet: Fig.4A
Fig.4A
		Quantity One-4.6.6
	gray value	Adj.Vol. INT*mm2
			WT-1	WT-2	WT-3	lvh-1	lvh-2	lvh-3
		tubulin	1.85805e+06	1.99226e+06	1.82735e+06	1.93775e+06	2.3027e+06	2.09805e+06
		rs6	1.07889e+06	1.17119e+06	794439	1.12483e+06	1.21634e+06	1.22392e+06
	relative level of rs6		0.580657	0.587869	0.434751	0.580482	0.528223	0.583364
		tubulin	186543	193873	186102	396984	501190	492747
		ps6	78711.2	127834	66629.4	2.69633e+06	2.88555e+06	2.72196e+06
	relative level of ps6		0.421945	0.659373	0.358027	6.79203	5.75739	5.52404
	relative level of ps6/rs6		0.726669	1.12163	0.823523	11.7007	10.8995	9.4693
		Unpaired t test
		P value	0.0001
		P value summary	***
		Significantly different? (P < 0.05)	Yes

## Sheet: Fig.4D
Fig.4D
	The volume of hepatocyte (e3μm3)
	wt+DMSO	lvh +DMSO	wt+Rapa	lvh+Rapa
	1.41741	4.8219	0.960652	1.29615
	0.924819	3.90524	1.36011	1.83251
	1.04931	3.6913	1.27519	2.01964
	0.800939	4.12751	0.729931	1.69307
	1.16735	3.81348	1.03782	2.14532
		Column D	lvh+Rapa			Column D	lvh+Rapa
		vs.	vs.			vs.	vs.
		Column B	lvh +DMSO			Column C	wt+Rapa
		Unpaired t test				Unpaired t test
		P value	0.0002			P value	0.0248
		P value summary	***			P value summary	*

[truncated: 9 more sheets: Fig.4F, S-Fig.2 E, S-Fig.2G, S-Fig.3A, S-Fig.3B, S-Fig.8A, S-Fig.8 C, S-Fig.9C, S-Fig.9F]
